# Supplementary material for: Macrophage Migration Inhibitory Factor (MIF) Promotes Increased Proportions of the Highly Permissive Th17-like Cell Profile during HIV Infection
Source: Viruses. 2022 Oct 9;14(10):2218. doi: 10.3390/v14102218 (PMC9611675; doi:10.3390/v14102218)
Supplement: Supplementary file 1 [file viruses-14-02218-s001.zip]

Archive with 1 entries (1 files):
- viruses-1910719-supplementary.pdf
